# Supplementary material for: Antimicrobial Properties of a Peptide Derived from the Male Fertility Factor kl2 Protein of Drosophila melanogaster
Source: Curr Issues Mol Biol. 2022 Feb 28;44(3):1169–81. doi: 10.3390/cimb44030076 (PMC8947439; doi:10.3390/cimb44030076)
Supplement: Supplementary file 1 [file cimb-44-00076-s001.zip]

Archive with 1 entries (1 files):
- cimb-1551396-SI.pdf
